# Supplementary material for: Design and Functionalization of a µPAD for the Enzymatic Determination of Nitrate in Urine
Source: Molecules. 2021 Oct 21;26(21):6355. doi: 10.3390/molecules26216355 (PMC8588010; doi:10.3390/molecules26216355)
Supplement: Supplementary file 1 [file molecules-26-06355-s001.zip]

Archive with 1 entries (1 files):
- molecules-1399631-supplementary.pdf
